# Supplementary material for: TCR repertoire profiling revealed antigen-driven CD8+ T cell clonal groups shared in synovial fluid of patients with spondyloarthritis
Source: Front Immunol. 2022 Oct 17;13:973243. doi: 10.3389/fimmu.2022.973243 (PMC9618624; doi:10.3389/fimmu.2022.973243)
Supplement: Supplementary file 3 [file Table_2.xlsx]

## Sheet: Supplementary Table 2
	Supplementary Table 2. TCRbeta repertoire profiling statistics
	Source		PB	SF
	Number of samples*		91	75
	Total reads	mean	4325638	2697490
		median	3077413	2799685
		q1	2570825	2048384
		q3	5182962	3293373
	Total UMIs**	mean	555404	440384
		median	404166	284652
		q1	208939	125745
		q3	719048	556059
	UMIs covered with at least 2 reads	mean	355661	256141
		median	267258	207539
		q1	144492	83554
		q3	483323	358229
	Total clonotypes	mean	141875	28594
		median	97706	20095
		q1	54112	11372
		q3	201116	37628
	* Total, CD4+ and CD8+ samples cumulatively
	**UMI - unique molecular identifier
