# Supplementary material for: TCR repertoire profiling revealed antigen-driven CD8+ T cell clonal groups shared in synovial fluid of patients with spondyloarthritis
Source: Front Immunol. 2022 Oct 17;13:973243. doi: 10.3389/fimmu.2022.973243 (PMC9618624; doi:10.3389/fimmu.2022.973243)
Supplement: Supplementary file 4 [file Table_3.xlsx]

## Sheet: Supplementary Table 3
	Supplementary Table 3. Occurrence of clusters shared by at least 3 donors in CD8+ SF repertoires of HLA-B*27+ and HLA-B*38+ SpA patients
	Cluster	Total donors (n=27)*	B*27+ donors (n=15)*	B*38+ donors (n=7)*	Fisher's exact test p-value	FDR-adjusted p-value	Annotation	B*27+B*38+ donor (n=1)
	1	14	14	0	4.69e-05	0.0013601	B27-associated	1
	2	16	10	3	0.376	0.726933		1
	3	13	8	4	1	1	A02-EBV**	1
	4	7	0	6	9.38e-05	0.0013601	B38-associated	0
	5	21	13	6	1	1		1
	6	6	1	5	0.00432	0.0172389	B38-associated	0
	7	10	7	2	0.648	0.9396	A02-EBV**	0
	8	20	12	6	1	1		1
	9	11	9	2	0.361	0.726933	A02-Influenza A**	1
	10	10	10	0	0.00535	0.0172389	B27-associated	1
	11	8	8	0	0.0225	0.0593182		0
	12	11	11	0	0.00387	0.0172389	B27-associated	0
	13	17	9	7	0.121	0.269923		1
	14	5	3	2	1	1	A02-EBV**	0
	15	4	0	4	0.00478	0.0172389	B38-associated	1
	16	5	0	5	0.000797	0.00770433	B38-associated	1
	21	21	12	7	0.523	0.9396		1
	24	8	4	3	0.63	0.9396		0
	25	5	2	1	1	1		0
	29	12	7	4	1	1		0
	31	5	2	2	0.565	0.9396		0
	43	8	8	0	0.0225	0.0593182		0
	50	17	10	5	1	1		0
	51	13	9	4	1	1		0
	52	9	6	2	1	1	A02-EBV**	0
	309	8	3	5	0.0524	0.126633		0
	404	11	10	0	0.00535	0.0172389	B27-associated	0
	701	6	1	5	0.00432	0.0172389	B38-associated	1
	1346	11	7	2	0.648	0.9396		0
	* one B*27+B*38+ donor is excluded
	** according to the VDJdb database
