# Supplementary material for: TCR repertoire profiling revealed antigen-driven CD8+ T cell clonal groups shared in synovial fluid of patients with spondyloarthritis
Source: Front Immunol. 2022 Oct 17;13:973243. doi: 10.3389/fimmu.2022.973243 (PMC9618624; doi:10.3389/fimmu.2022.973243)
Supplement: Supplementary file 5 [file Table_4.xlsx]

## Sheet: Supplementary Table 4
	Supplementary Table 4. Occurrence of selected clusters in total PB repertoires of SpA patients and healthy donors
	Cluster	Combined control cohort*		SpA patients		Fisher's exact test p-value		FDR-adjusted p-value
		B*27+, n=51	B*38+, n=37	B*27+, n=29	B*38+, n=14	B*27+	B*38+	B*27+	B*38+
	1	15	5	21	1	0.00185	0.113	0.008325	0.339
	4	1	18	1	3	1	0.225	1	0.519
	6	15	27	6	5	0.179	0.183	0.5274	0.412
	10	2	0	0	0	1	1	1	1
	12	16	0	0	0	0.000452	1	0.004068	1
	15	0	0	1	1	0.397	0.275	0.5955	0.495
	16	0	9	3	7	0.0587	0.0191	0.1761	0.172
	404	3	2	0	0	0.514	1	0.660857	1
	701	5	11	0	0	0.272	0.0232	0.5274	0.202
	* from previously published data (Emerson et al. 2017; Komech et al. 2018)
