# Supplementary material for: TCR repertoire profiling revealed antigen-driven CD8+ T cell clonal groups shared in synovial fluid of patients with spondyloarthritis
Source: Front Immunol. 2022 Oct 17;13:973243. doi: 10.3389/fimmu.2022.973243 (PMC9618624; doi:10.3389/fimmu.2022.973243)
Supplement: Supplementary file 6 [file Table_5.xlsx]

## Sheet: Supplementary Table 5
	Supplementary Table 5. Occurrence of clonotypes of the identified clusters in repertoires of PD-1+, CD137+ and CD103+ (Trm) SF T cells of SpA patients
		Cluster	Number of CD137+ repertoires (donors)	Presence of a cluster in CD137+ repertoire, donors	Number of PD-1+ repertoires (donors)	Presence of a cluster in PD-1+ repertoire, donors	Number of CD103+ repertoires (donors)	Presence of a cluster in CD103+ repertoire, donors
	B*27-associated	1	6	2	3	2	5	3
		12		1		0		0
	B*38-associated	4	4	1	3	2	3	0
		6		2		3		1
		15		0		1		0
